# Supplementary material for: Assessing Vaccine Confidence Using the Vaccine Hesitancy Scale Among Adolescent Girls and Young Women at Risk of HIV Acquisition Living in Uganda, Zambia, and South Africa
Source: Vaccines (Basel). 2025 Oct 22;13(11):1083. doi: 10.3390/vaccines13111083 (PMC12656744; doi:10.3390/vaccines13111083)
Supplement: Supplementary file 1 [file vaccines-13-01083-s001.zip]

Archive with 1 entries (1 files):
- vaccines-3865874-supplementary.pdf
